# Supplementary material for: Diet Quality and Resilience through Adulthood: A Cross-Sectional Analysis of the WELL for Life Study
Source: Nutrients. 2024 May 31;16(11):1724. doi: 10.3390/nu16111724 (PMC11174593; doi:10.3390/nu16111724)
Supplement: Supplementary file 1 [file nutrients-16-01724-s001.zip]

Archive with 1 entries (1 files):
- nutrients-3020179-supplementary.pdf
